# Supplementary material for: ﻿Astragalusliuaiminii, a new species of Astragalus (Fabaceae) from Xinjiang, China
Source: PhytoKeys. 2024 Jun 26;243:209–14. doi: 10.3897/phytokeys.243.119707 (PMC11222719; doi:10.3897/phytokeys.243.119707)
Supplement: XML Treatment for Astragalus liuaiminii [file phytokeys.243.119707-treatment1.xml]

<!DOCTYPE tp:taxon-treatment
  PUBLIC "-//TaxonX//DTD Taxonomic Treatment Publishing DTD v0 20100105//EN" "tax-treatment-NSO.dtd">
<tp:taxon-treatment xmlns:tp="http://www.plazi.org/taxpub"><tp:treatment-meta><kwd-group><label>Taxon classification</label><kwd>
              <named-content content-type="kingdom">Plantae</named-content>
            </kwd><kwd>
              <named-content content-type="order">Fabales</named-content>
            </kwd><kwd>
              <named-content content-type="family">Fabaceae</named-content>
            </kwd></kwd-group><mixed-citation publication-type="journal"><person-group><name><surname>Yang</surname><given-names>Zong-Zong</given-names></name><name><surname>Liu</surname><given-names>Quan-Ru</given-names></name><name><surname>Liu</surname><given-names>Zhen</given-names></name><name><surname>Xiang</surname><given-names>Ji-shan</given-names></name><name><surname>Li</surname><given-names>Xiao-lan</given-names></name></person-group><article-title>﻿<italic><tp:taxon-name><tp:taxon-name-part taxon-name-part-type="genus" reg="Astragalus">Astragalus</tp:taxon-name-part><tp:taxon-name-part taxon-name-part-type="species" reg="liuaiminii">liuaiminii</tp:taxon-name-part></tp:taxon-name></italic>, a new species of <italic><tp:taxon-name><tp:taxon-name-part taxon-name-part-type="genus" reg="Astragalus">Astragalus</tp:taxon-name-part></tp:taxon-name></italic> (<tp:taxon-name><tp:taxon-name-part taxon-name-part-type="family">Fabaceae</tp:taxon-name-part></tp:taxon-name>) from Xinjiang, China</article-title><source>PhytoKeys</source><day>26</day><month>06</month><year>2024</year><volume>243</volume><fpage>209</fpage><lpage>214</lpage><pub-id pub-id-type="doi">10.3897/phytokeys.243.119707</pub-id></mixed-citation></tp:treatment-meta><tp:nomenclature><label>﻿</label><tp:taxon-name>
            <object-id xmlns:xlink="http://www.w3.org/1999/xlink" content-type="arpha" xlink:type="simple">3B46F85C-7D64-559F-8EF9-AD22D883C5A6</object-id>
            <tp:taxon-name-part taxon-name-part-type="genus" reg="Astragalus">Astragalus</tp:taxon-name-part>
            <tp:taxon-name-part taxon-name-part-type="species" reg="liuaiminii">liuaiminii</tp:taxon-name-part>
            <object-id xmlns:xlink="http://www.w3.org/1999/xlink" content-type="ipni" xlink:type="simple">urn:lsid:ipni.org:names:77344331-1</object-id>
          </tp:taxon-name><tp:taxon-authority>Z.Z.Yang &amp; Q.R.Liu</tp:taxon-authority><tp:taxon-status xmlns:xlink="http://www.w3.org/1999/xlink" xlink:type="simple">sp. nov.</tp:taxon-status><xref ref-type="fig" rid="F1">Figs 1</xref><xref ref-type="fig" rid="F2">, 2</xref><xref ref-type="fig" rid="F3">, 3</xref></tp:nomenclature><tp:treatment-sec sec-type="diagnosis" id="SECID0EBEAC"><title>Diagnosis.</title><p><italic><tp:taxon-name><tp:taxon-name-part taxon-name-part-type="genus" reg="Astragalus">Astragalus</tp:taxon-name-part><tp:taxon-name-part taxon-name-part-type="species" reg="liuaiminii">liuaiminii</tp:taxon-name-part></tp:taxon-name></italic> belongs to <tp:taxon-name><tp:taxon-name-part taxon-name-part-type="genus" reg="Astragalus">Astragalus</tp:taxon-name-part><tp:taxon-name-part taxon-name-part-type="infraspecific-rank">sect.</tp:taxon-name-part><tp:taxon-name-part taxon-name-part-type="section" reg="Laguropsis">Laguropsis</tp:taxon-name-part></tp:taxon-name> (<tp:taxon-name><tp:taxon-name-part taxon-name-part-type="genus" reg="Astragalus">A.</tp:taxon-name-part><tp:taxon-name-part taxon-name-part-type="infraspecific-rank">subg.</tp:taxon-name-part><tp:taxon-name-part taxon-name-part-type="subgenus" reg="Calycocystis">Calycocystis</tp:taxon-name-part></tp:taxon-name>) by its acaulescent, densely caespitose, with only white hairs. The calyx expands to become saccate, enveloping the pod.</p><fig id="F1" position="float" orientation="portrait"><object-id xmlns:xlink="http://www.w3.org/1999/xlink" content-type="doi" xlink:type="simple">10.3897/phytokeys.243.119707.figure1</object-id><object-id xmlns:xlink="http://www.w3.org/1999/xlink" content-type="arpha" xlink:type="simple">4EA9E1C2-262A-5E3B-AB38-28FA7AD8E9BD</object-id><label>Figure 1.</label><caption><p>Plants and habitat of <italic><tp:taxon-name><tp:taxon-name-part taxon-name-part-type="genus" reg="Astragalus">Astragalus</tp:taxon-name-part><tp:taxon-name-part taxon-name-part-type="species" reg="liuaiminii">liuaiminii</tp:taxon-name-part></tp:taxon-name></italic> Z. Z. Yang and Q. R. Liu <bold>A</bold> Mr. Aimin Liu and the distribution area <bold>B</bold> habitat <bold>C</bold> plant <bold>D</bold> side view of the plant.</p></caption><graphic xmlns:xlink="http://www.w3.org/1999/xlink" xlink:href="phytokeys-243-209_article-119707__-g001.jpg" position="float" orientation="portrait" xlink:type="simple" id="oo_1079271.jpg"><uri content-type="original_file" xlink:type="simple">https://binary.pensoft.net/fig/1079271</uri></graphic></fig></tp:treatment-sec><tp:treatment-sec sec-type="material" id="SECID0EMGAC"><title>Type.</title><p>China. XinJiang Province. Habahe County. Mt. Talede, 1050 m elev., 9 June 2023, on dry gravelly slopes, <italic>A. M. Liu, Z. Z. Yang 2388</italic> (Holotype BNU!)</p><fig id="F2" position="float" orientation="portrait"><object-id xmlns:xlink="http://www.w3.org/1999/xlink" content-type="doi" xlink:type="simple">10.3897/phytokeys.243.119707.figure2</object-id><object-id xmlns:xlink="http://www.w3.org/1999/xlink" content-type="arpha" xlink:type="simple">CD461E12-AE83-5B09-85AB-0D4D728D8B7C</object-id><label>Figure 2.</label><caption><p>Habit and plant structures of <italic><tp:taxon-name><tp:taxon-name-part taxon-name-part-type="genus" reg="Astragalus">Astragalus</tp:taxon-name-part><tp:taxon-name-part taxon-name-part-type="species" reg="liuaiminii">liuaiminii</tp:taxon-name-part></tp:taxon-name></italic> Z. Z. Yang &amp; Q. R. Liu <bold>A</bold> habit <bold>B</bold> leaf, adaxial view <bold>C</bold> leaf, abaxial view <bold>D</bold> mature saccate calyx <bold>E</bold> half calyx removed exposing immature fruit <bold>G–H</bold> wings <bold>I</bold> keel <bold>J</bold> pistils and stamens.</p></caption><graphic xmlns:xlink="http://www.w3.org/1999/xlink" xlink:href="phytokeys-243-209_article-119707__-g002.jpg" position="float" orientation="portrait" xlink:type="simple" id="oo_1079272.jpg"><uri content-type="original_file" xlink:type="simple">https://binary.pensoft.net/fig/1079272</uri></graphic></fig></tp:treatment-sec><tp:treatment-sec sec-type="Paratypes" id="SECID0E3HAC"><title>Paratypes.</title><p>China. Xinjiang: Habahe County, 1000 m elev., 11 June 2023, <italic>A. M. Liu, Z. Z. Yang 2398</italic> (BNU!).</p></tp:treatment-sec><tp:treatment-sec sec-type="description" id="SECID0EEIAC"><title>Description.</title><p>Plants perennial, 3–5 cm tall, acaulescent or nearly so, densely caespitose, covered with white medifixed hairs. Caudex with a pluricipital root crown. Stipules whitish membranous, 3–5 mm long, triangular, adnate to the petiole for ca. 2 mm, densely covered with appressed white hairs. Leaves with single leaflet, 2–3.5 cm long, rhomboid, petiole 0.8–1.5 cm long, very densely covered with appressed white hairs; leaflets obovate to elliptic, subacute at apex, rather densely covered with appressed hairs on both surfaces. Racemes 1–2 flower, 1.2–2.2 cm. Bracts whitish membranous, narrowly triangular, ca. 2 mm long, anther densely covered with short appressed hairs. Pedicels very short, with white hairs. Calyx tubular at anthesis, ca. 9 mm, later enlarged and becoming saccate, spherical-ovoid, 15–17 mm, densely covered with white appressed hairs, and denser towards the margins of teeth; teeth triangular, 2–3 mm long. Petals whitish or pinkish. Standard 25–27 mm long; limb oblong, 6.5–8 mm wide, emarginate, constricted below the middle, gradually narrowing into the claw. Wings 23–24 mm long; limbs narrowly oblong, obtuse, ca. 10–11 × 1.2 mm; claw ca. 13 mm long. Keel ca. 19–20 mm long; limbs narrowly elliptic, with widely-curved lower edge and straight upper edge, pink-purple at apex, ca. 13–14 × 2.2 mm; claw ca. 6 mm long. Ovary sessile, white hairy; style glabrous. Mature legumes not seen.</p><fig id="F3" position="float" orientation="portrait"><object-id xmlns:xlink="http://www.w3.org/1999/xlink" content-type="doi" xlink:type="simple">10.3897/phytokeys.243.119707.figure3</object-id><object-id xmlns:xlink="http://www.w3.org/1999/xlink" content-type="arpha" xlink:type="simple">1B3652DD-228A-5B9E-BE39-53325A7B2B37</object-id><label>Figure 3.</label><caption><p><italic><tp:taxon-name><tp:taxon-name-part taxon-name-part-type="genus" reg="Astragalus">Astragalus</tp:taxon-name-part><tp:taxon-name-part taxon-name-part-type="species" reg="liuaiminii">liuaiminii</tp:taxon-name-part></tp:taxon-name></italic> sp. nov. <bold>A</bold> plants <bold>B</bold> standard <bold>C</bold> keel <bold>D</bold> wings <bold>E</bold> leaf, adaxial view <bold>F</bold> mature saccate calyx <bold>G</bold> half calyx removed exposing immature fruit <bold>H</bold> pistils and stamens.</p></caption><graphic xmlns:xlink="http://www.w3.org/1999/xlink" xlink:href="phytokeys-243-209_article-119707__-g003.jpg" position="float" orientation="portrait" xlink:type="simple" id="oo_1079273.jpg"><uri content-type="original_file" xlink:type="simple">https://binary.pensoft.net/fig/1079273</uri></graphic></fig></tp:treatment-sec><tp:treatment-sec sec-type="phenology" id="SECID0ERJAC"><title>Phenology.</title><p>Flowering in June.</p></tp:treatment-sec><tp:treatment-sec sec-type="distribution" id="SECID0EWJAC"><title>Distribution and habitat.</title><p><italic><tp:taxon-name><tp:taxon-name-part taxon-name-part-type="genus" reg="Astragalus">Astragalus</tp:taxon-name-part><tp:taxon-name-part taxon-name-part-type="species" reg="liuaiminii">liuaiminii</tp:taxon-name-part></tp:taxon-name></italic> is currently known only from Habahe County in northwest Xinjiang Province, China, where it grows at an altitude of 1000–1100 m, on dry gravel slopes.</p></tp:treatment-sec><tp:treatment-sec sec-type="etymology" id="SECID0EHKAC"><title>Etymology.</title><p>The species is named in honour of Mr. Aimin Liu, who collected the type specimens.</p></tp:treatment-sec><tp:treatment-sec sec-type="Chinese name" id="SECID0EMKAC"><title>Chinese name.</title><p>爱民黄芪 (Ai Min Huang Qi).</p></tp:treatment-sec><tp:treatment-sec sec-type="Preliminary conservation status" id="SECID0ERKAC"><title>Preliminary conservation status.</title><p><italic><tp:taxon-name><tp:taxon-name-part taxon-name-part-type="genus" reg="Astragalus">Astragalus</tp:taxon-name-part><tp:taxon-name-part taxon-name-part-type="species" reg="liuaiminii">liuaiminii</tp:taxon-name-part></tp:taxon-name></italic> has a restricted distribution area. It is only known from the upstream region of Habahe County, where there is no natural protection area. The total population size of the species is estimated no more than 100 individuals. According to the <xref ref-type="bibr" rid="B3">IUCN (2022)</xref>, this new species should be considered as “Critically Endangered” (<abbrev xmlns:xlink="http://www.w3.org/1999/xlink" xlink:title="Critically Endangered" id="ABBRID0EGLAC" xlink:type="simple">CR</abbrev>).</p></tp:treatment-sec><tp:treatment-sec sec-type="Results" id="SECID0EKLAC"><title>Results.</title><p>The new species is close to <italic><tp:taxon-name><tp:taxon-name-part taxon-name-part-type="genus" reg="Astragalus">A.</tp:taxon-name-part><tp:taxon-name-part taxon-name-part-type="species" reg="wenquanensis">wenquanensis</tp:taxon-name-part></tp:taxon-name></italic> S. B. Ho, but differs chiefly in leaves having single leaflet (vs. 3–5 leaflets) and inflorescences with 1–2 flowers (vs. 5–7 flowers). It is also similar to <italic><tp:taxon-name><tp:taxon-name-part taxon-name-part-type="genus" reg="Astragalus">A.</tp:taxon-name-part><tp:taxon-name-part taxon-name-part-type="species" reg="monophyllus">monophyllus</tp:taxon-name-part></tp:taxon-name></italic> Maxim in leaf shape, but differs in its calyx expanding into a sac-like and totally enveloping the pod (vs. calyx tubular, and ruptured by pod as it matures). <italic><tp:taxon-name><tp:taxon-name-part taxon-name-part-type="genus" reg="Astragalus">Astragalus</tp:taxon-name-part><tp:taxon-name-part taxon-name-part-type="species" reg="monophyllus">monophyllus</tp:taxon-name-part></tp:taxon-name></italic> is distributed in the northeastern and southern regions of Xinjiang, and belongs to subg. <tp:taxon-name><tp:taxon-name-part taxon-name-part-type="genus" reg="Astragalus"/><tp:taxon-name-part taxon-name-part-type="subgenus" reg="Cercidothrix">Cercidothrix</tp:taxon-name-part></tp:taxon-name>, while <italic><tp:taxon-name><tp:taxon-name-part taxon-name-part-type="genus" reg="Astragalus">A.</tp:taxon-name-part><tp:taxon-name-part taxon-name-part-type="species" reg="liuaiminii">liuaiminii</tp:taxon-name-part></tp:taxon-name></italic> is only found in Habahe County of the Altai Mountains in the northern part of Xinjiang, belonging to subg. <tp:taxon-name><tp:taxon-name-part taxon-name-part-type="genus" reg="Astragalus"/><tp:taxon-name-part taxon-name-part-type="subgenus" reg="Calycocystis">Calycocystis</tp:taxon-name-part></tp:taxon-name>. The calyx is an important taxonomic characteristic of the genus <italic><tp:taxon-name><tp:taxon-name-part taxon-name-part-type="genus" reg="Astragalus">Astragalus</tp:taxon-name-part></tp:taxon-name></italic>, these two species have distinctly different calyces representative of different subgenera. The differences between <italic><tp:taxon-name><tp:taxon-name-part taxon-name-part-type="genus" reg="Astragalus">A.</tp:taxon-name-part><tp:taxon-name-part taxon-name-part-type="species" reg="liuaiminii">liuaiminii</tp:taxon-name-part></tp:taxon-name></italic>, <italic><tp:taxon-name><tp:taxon-name-part taxon-name-part-type="genus" reg="Astragalus">A.</tp:taxon-name-part><tp:taxon-name-part taxon-name-part-type="species" reg="wenquanensis">wenquanensis</tp:taxon-name-part></tp:taxon-name></italic> and <italic><tp:taxon-name><tp:taxon-name-part taxon-name-part-type="genus" reg="Astragalus">A.</tp:taxon-name-part><tp:taxon-name-part taxon-name-part-type="species" reg="monophyllus">monophyllus</tp:taxon-name-part></tp:taxon-name></italic> are summarised in Table <xref ref-type="table" rid="T1">1</xref>.</p><table-wrap id="T1" position="float" orientation="portrait"><label>Table 1.</label><caption><p>Morphological comparisons among <italic><tp:taxon-name><tp:taxon-name-part taxon-name-part-type="genus" reg="Astragalus">Astragalus</tp:taxon-name-part><tp:taxon-name-part taxon-name-part-type="species" reg="liuaiminii">liuaiminii</tp:taxon-name-part></tp:taxon-name></italic>, <italic><tp:taxon-name><tp:taxon-name-part taxon-name-part-type="genus" reg="Astragalus">A.</tp:taxon-name-part><tp:taxon-name-part taxon-name-part-type="species" reg="wenquanensis">wenquanensis</tp:taxon-name-part></tp:taxon-name></italic> and <italic><tp:taxon-name><tp:taxon-name-part taxon-name-part-type="genus" reg="Astragalus">A.</tp:taxon-name-part><tp:taxon-name-part taxon-name-part-type="species" reg="monophyllus">monophyllus</tp:taxon-name-part></tp:taxon-name></italic>.</p></caption><table id="TID0ENEAE" rules="all"><tbody><tr><th rowspan="1" colspan="1">Characters</th><th rowspan="1" colspan="1">
                    <italic>
                      <tp:taxon-name><tp:taxon-name-part taxon-name-part-type="genus" reg="Astragalus">A.</tp:taxon-name-part><tp:taxon-name-part taxon-name-part-type="species" reg="liuaiminii">liuaiminii</tp:taxon-name-part></tp:taxon-name>
                    </italic>
                  </th><th rowspan="1" colspan="1">
                    <italic>
                      <tp:taxon-name><tp:taxon-name-part taxon-name-part-type="genus" reg="Astragalus">A.</tp:taxon-name-part><tp:taxon-name-part taxon-name-part-type="species" reg="wenquanensis">wenquanensis</tp:taxon-name-part></tp:taxon-name>
                    </italic>
                  </th><th rowspan="1" colspan="1">
                    <italic>
                      <tp:taxon-name><tp:taxon-name-part taxon-name-part-type="genus" reg="Astragalus">A.</tp:taxon-name-part><tp:taxon-name-part taxon-name-part-type="species" reg="monophyllus">monophyllus</tp:taxon-name-part></tp:taxon-name>
                    </italic>
                  </th></tr><tr><td rowspan="1" colspan="1">Subgenera</td><td rowspan="1" colspan="1">
                    subg. <tp:taxon-name><tp:taxon-name-part taxon-name-part-type="genus" reg="Astragalus"/><tp:taxon-name-part taxon-name-part-type="subgenus" reg="Calycocystis">Calycocystis</tp:taxon-name-part></tp:taxon-name></td><td rowspan="1" colspan="1">
                    subg. <tp:taxon-name><tp:taxon-name-part taxon-name-part-type="genus" reg="Astragalus"/><tp:taxon-name-part taxon-name-part-type="subgenus" reg="Calycocystis">Calycocystis</tp:taxon-name-part></tp:taxon-name></td><td rowspan="1" colspan="1">
                    subg. <tp:taxon-name><tp:taxon-name-part taxon-name-part-type="genus" reg="Astragalus"/><tp:taxon-name-part taxon-name-part-type="subgenus" reg="Cercidothrix">Cercidothrix</tp:taxon-name-part></tp:taxon-name></td></tr><tr><td rowspan="1" colspan="1">leaf</td><td rowspan="1" colspan="1">Single leaflet</td><td rowspan="1" colspan="1">3–5 leaflets</td><td rowspan="1" colspan="1">1–3 leaflets</td></tr><tr><td rowspan="1" colspan="1">inflorescence</td><td rowspan="1" colspan="1">1–2 flowers</td><td rowspan="1" colspan="1">5–7 flowers</td><td rowspan="1" colspan="1">1–2 flowers</td></tr><tr><td rowspan="1" colspan="1">calyx</td><td rowspan="1" colspan="1">light green suffused, covered with white hairs, expanding to become saccate and enveloping the pod after flowering</td><td rowspan="1" colspan="1">red suffused, covered with white and black hairs, expanding to become saccate and enveloping the pod after flowering</td><td rowspan="1" colspan="1">calyx tubular, not expanding and becoming saccate, and ruptured by pod after flowering</td></tr></tbody></table></table-wrap></tp:treatment-sec><ref-list><ref id="B3"><mixed-citation xmlns:xlink="http://www.w3.org/1999/xlink" xlink:type="simple">IUCN (<year>2022</year>) Guidelines for Using the IUCN Red List Categories and Criteria. Version 15. Prepared by the Standards and Petitions Committee. <ext-link xlink:href="http://www.iucnredlist.org/documents/RedListGuidelines.pdf" ext-link-type="uri" xlink:type="simple">http://www.iucnredlist.org/documents/RedListGuidelines.pdf</ext-link></mixed-citation></ref></ref-list></tp:taxon-treatment>
